# Supplementary material for: Goal-oriented representations in the human hippocampus during planning and navigation
Source: Nat Commun. 2023 May 23;14:2946. doi: 10.1038/s41467-023-35967-6 (PMC10206082; doi:10.1038/s41467-023-35967-6)
Supplement: Supplementary file 4 — Source Data [file 41467_2023_35967_MOESM4_ESM.xlsx]

## Sheet: Figure 1C
Indivdual Data Points				Group Means
Subject	Position	RT		Position	RT
sub01	p1	502.897		p1	508.795
sub01	p2	429.234		p2	449.321
sub01	p3	460.785		p3	475.495
sub01	p4	496.703		p4	459.364
sub02	p1	337.18
sub02	p2	297.708
sub02	p3	307.969
sub02	p4	295.524
sub05	p1	589.98
sub05	p2	584.527
sub05	p3	544.855
sub05	p4	536.768
sub06	p1	337.656
sub06	p2	304.955
sub06	p3	336.462
sub06	p4	350.625
sub08	p1	730.348
sub08	p2	502.042
sub08	p3	689.771
sub08	p4	563.958
sub10	p1	454
sub10	p2	423.127
sub10	p3	399.296
sub10	p4	397.386
sub11	p1	456.677
sub11	p2	393.194
sub11	p3	434.577
sub11	p4	417.083
sub13	p1	410
sub13	p2	445.174
sub13	p3	433.13
sub13	p4	452.092
sub14	p1	403.864
sub14	p2	382.588
sub14	p3	466.776
sub14	p4	444.379
sub15	p1	774.125
sub15	p2	700.592
sub15	p3	664.028
sub15	p4	625.62
sub16	p1	762.734
sub16	p2	513.614
sub16	p3	623.229
sub16	p4	515
sub17	p1	610.786
sub17	p2	479.644
sub17	p3	553.695
sub17	p4	529.233
sub19	p1	521.887
sub19	p2	537.556
sub19	p3	580.119
sub19	p4	522.371
sub20	p1	427.317
sub20	p2	403.582
sub20	p3	397.783
sub20	p4	390.072
sub21	p1	511.232
sub21	p2	503.284
sub21	p3	490.985
sub21	p4	562.765
sub22	p1	468.911
sub22	p2	475.103
sub22	p3	560.492
sub22	p4	506.345
sub23	p1	388.116
sub23	p2	362.07
sub23	p3	376.408
sub23	p4	415.671
sub24	p1	355.075
sub24	p2	303.746
sub24	p3	317.183
sub24	p4	339.176
sub25	p1	411.439
sub25	p2	341.353
sub25	p3	314.662
sub25	p4	348.353
sub26	p1	879.275
sub26	p2	717.171
sub26	p3	690.056
sub26	p4	696.211
sub27	p1	628.136
sub27	p2	540.155
sub27	p3	587.118
sub27	p4	495.643
sub28	p1	361.609
sub28	p2	373.471
sub28	p3	372.382
sub28	p4	333.638
sub30	p1	379.032
sub30	p2	320.493
sub30	p3	334.636
sub30	p4	330.75

## Sheet: Figure 2b
Individual Data Points					Estimated Marginal Means
PS	same_sequence	same_context	subject		same_sequence	same_context	emmean	lower.CL	upper.CL
0.072785	TRUE	TRUE	sub01		FALSE	FALSE	0.0498724	0.0350272	0.0647176
0.070739	TRUE	FALSE	sub01		TRUE	FALSE	0.04944	0.0345948	0.0642852
0.057966	FALSE	TRUE	sub01		FALSE	TRUE	0.0493029	0.0344577	0.0641481
0.060118	FALSE	FALSE	sub01		TRUE	TRUE	0.0588325	0.0439874	0.0736777
0.033775	TRUE	TRUE	sub02
0.032848	TRUE	FALSE	sub02
0.043634	FALSE	TRUE	sub02
0.051856	FALSE	FALSE	sub02
0.081122	TRUE	TRUE	sub05
0.097166	TRUE	FALSE	sub05
0.076127	FALSE	TRUE	sub05
0.075851	FALSE	FALSE	sub05
0.069006	TRUE	TRUE	sub06
0.036284	TRUE	FALSE	sub06
0.058007	FALSE	TRUE	sub06
0.048557	FALSE	FALSE	sub06
0.095839	TRUE	TRUE	sub08
0.068863	TRUE	FALSE	sub08
0.070115	FALSE	TRUE	sub08
0.076449	FALSE	FALSE	sub08
0.11714	TRUE	TRUE	sub10
0.11577	TRUE	FALSE	sub10
0.10935	FALSE	TRUE	sub10
0.11277	FALSE	FALSE	sub10
0.060736	TRUE	TRUE	sub11
0.087843	TRUE	FALSE	sub11
0.079585	FALSE	TRUE	sub11
0.08251	FALSE	FALSE	sub11
0.030907	TRUE	TRUE	sub13
0.017873	TRUE	FALSE	sub13
0.012285	FALSE	TRUE	sub13
0.026309	FALSE	FALSE	sub13
0.011081	TRUE	TRUE	sub14
-0.021139	TRUE	FALSE	sub14
0.00045617	FALSE	TRUE	sub14
0.0018791	FALSE	FALSE	sub14
0.025058	TRUE	TRUE	sub15
0.0027493	TRUE	FALSE	sub15
0.013102	FALSE	TRUE	sub15
0.014098	FALSE	FALSE	sub15
0.065903	TRUE	TRUE	sub16
0.017697	TRUE	FALSE	sub16
0.031888	FALSE	TRUE	sub16
0.036654	FALSE	FALSE	sub16
0.11935	TRUE	TRUE	sub17
0.10481	TRUE	FALSE	sub17
0.093269	FALSE	TRUE	sub17
0.09375	FALSE	FALSE	sub17
0.012578	TRUE	TRUE	sub19
0.015024	TRUE	FALSE	sub19
0.026971	FALSE	TRUE	sub19
0.03235	FALSE	FALSE	sub19
0.035186	TRUE	TRUE	sub20
0.030129	TRUE	FALSE	sub20
0.049664	FALSE	TRUE	sub20
0.024078	FALSE	FALSE	sub20
0.04358	TRUE	TRUE	sub21
0.033521	TRUE	FALSE	sub21
0.02697	FALSE	TRUE	sub21
0.030249	FALSE	FALSE	sub21
-0.0015788	TRUE	TRUE	sub22
0.0049656	TRUE	FALSE	sub22
0.0059725	FALSE	TRUE	sub22
0.014434	FALSE	FALSE	sub22
0.051411	TRUE	TRUE	sub23
0.064928	TRUE	FALSE	sub23
0.046381	FALSE	TRUE	sub23
0.042646	FALSE	FALSE	sub23
0.074561	TRUE	TRUE	sub24
0.035739	TRUE	FALSE	sub24
0.062729	FALSE	TRUE	sub24
0.053732	FALSE	FALSE	sub24
0.040493	TRUE	TRUE	sub25
0.019082	TRUE	FALSE	sub25
0.0094437	FALSE	TRUE	sub25
0.023938	FALSE	FALSE	sub25
0.13729	TRUE	TRUE	sub26
0.097214	TRUE	FALSE	sub26
0.078209	FALSE	TRUE	sub26
0.092983	FALSE	FALSE	sub26
0.062174	TRUE	TRUE	sub27
0.061007	TRUE	FALSE	sub27
0.060772	FALSE	TRUE	sub27
0.054932	FALSE	FALSE	sub27
0.096081	TRUE	TRUE	sub28
0.094043	TRUE	FALSE	sub28
0.1011	FALSE	TRUE	sub28
0.091035	FALSE	FALSE	sub28
0.018671	TRUE	TRUE	sub30
0.049964	TRUE	FALSE	sub30
0.01997	FALSE	TRUE	sub30
0.0058875	FALSE	FALSE	sub30

## Sheet: Figure 2c + 2d
Individual Data Points					Estimated Marginal Means
PS	same_context	overlap	subject		overlap	same_context	emmean	lower.CL	upper.CL
0.072785	TRUE	full_overlap	sub01		converge	FALSE	0.0450762	0.0303656	0.0597868
0.070739	FALSE	full_overlap	sub01		diverge	FALSE	0.0530133	0.0383027	0.0677239
0.059597	TRUE	converge	sub01		full_overlap	FALSE	0.04944	0.0347294	0.0641506
0.052708	FALSE	converge	sub01		no_overlap	FALSE	0.0503705	0.0356599	0.0650811
0.061992	TRUE	diverge	sub01		converge	TRUE	0.054136	0.0394254	0.0688466
0.061242	FALSE	diverge	sub01		diverge	TRUE	0.0462213	0.0315107	0.0609319
0.056351	TRUE	no_overlap	sub01		full_overlap	TRUE	0.0588325	0.0441219	0.0735431
0.061963	FALSE	no_overlap	sub01		no_overlap	TRUE	0.048817	0.0341064	0.0635276
0.033775	TRUE	full_overlap	sub02
0.032848	FALSE	full_overlap	sub02
0.060871	TRUE	converge	sub02
0.033368	FALSE	converge	sub02
0.034497	TRUE	diverge	sub02
0.046085	FALSE	diverge	sub02
0.04138	TRUE	no_overlap	sub02
0.058712	FALSE	no_overlap	sub02
0.081122	TRUE	full_overlap	sub05
0.097166	FALSE	full_overlap	sub05
0.06171	TRUE	converge	sub05
0.096512	FALSE	converge	sub05
0.076307	TRUE	diverge	sub05
0.077326	FALSE	diverge	sub05
0.080123	TRUE	no_overlap	sub05
0.069639	FALSE	no_overlap	sub05
0.069006	TRUE	full_overlap	sub06
0.036284	FALSE	full_overlap	sub06
0.082213	TRUE	converge	sub06
0.058054	FALSE	converge	sub06
0.049707	TRUE	diverge	sub06
0.056224	FALSE	diverge	sub06
0.053468	TRUE	no_overlap	sub06
0.043564	FALSE	no_overlap	sub06
0.095839	TRUE	full_overlap	sub08
0.068863	FALSE	full_overlap	sub08
0.086422	TRUE	converge	sub08
0.073002	FALSE	converge	sub08
0.051546	TRUE	diverge	sub08
0.079694	FALSE	diverge	sub08
0.070816	TRUE	no_overlap	sub08
0.076483	FALSE	no_overlap	sub08
0.11714	TRUE	full_overlap	sub10
0.11577	FALSE	full_overlap	sub10
0.13352	TRUE	converge	sub10
0.11088	FALSE	converge	sub10
0.10404	TRUE	diverge	sub10
0.11291	FALSE	diverge	sub10
0.10424	TRUE	no_overlap	sub10
0.1133	FALSE	no_overlap	sub10
0.060736	TRUE	full_overlap	sub11
0.087843	FALSE	full_overlap	sub11
0.073596	TRUE	converge	sub11
0.07156	FALSE	converge	sub11
0.087489	TRUE	diverge	sub11
0.083842	FALSE	diverge	sub11
0.079035	TRUE	no_overlap	sub11
0.085343	FALSE	no_overlap	sub11
0.030907	TRUE	full_overlap	sub13
0.017873	FALSE	full_overlap	sub13
0.030774	TRUE	converge	sub13
0.020568	FALSE	converge	sub13
0.0045177	TRUE	diverge	sub13
0.030598	FALSE	diverge	sub13
0.0091852	TRUE	no_overlap	sub13
0.026708	FALSE	no_overlap	sub13
0.011081	TRUE	full_overlap	sub14
-0.021139	FALSE	full_overlap	sub14
-0.01173	TRUE	converge	sub14
-0.001036	FALSE	converge	sub14
-0.0035679	TRUE	diverge	sub14
-0.0027498	FALSE	diverge	sub14
0.0051541	TRUE	no_overlap	sub14
0.0040562	FALSE	no_overlap	sub14
0.025058	TRUE	full_overlap	sub15
0.0027493	FALSE	full_overlap	sub15
0.012308	TRUE	converge	sub15
0.0034067	FALSE	converge	sub15
0.011617	TRUE	diverge	sub15
0.039458	FALSE	diverge	sub15
0.013757	TRUE	no_overlap	sub15
0.010393	FALSE	no_overlap	sub15
0.065903	TRUE	full_overlap	sub16
0.017697	FALSE	full_overlap	sub16
0.028945	TRUE	converge	sub16
0.022995	FALSE	converge	sub16
0.032486	TRUE	diverge	sub16
0.050107	FALSE	diverge	sub16
0.032569	TRUE	no_overlap	sub16
0.036752	FALSE	no_overlap	sub16
0.11935	TRUE	full_overlap	sub17
0.10481	FALSE	full_overlap	sub17
0.1179	TRUE	converge	sub17
0.080691	FALSE	converge	sub17
0.093724	TRUE	diverge	sub17
0.097126	FALSE	diverge	sub17
0.085873	TRUE	no_overlap	sub17
0.096541	FALSE	no_overlap	sub17
0.012578	TRUE	full_overlap	sub19
0.015024	FALSE	full_overlap	sub19
0.023891	TRUE	converge	sub19
0.038243	FALSE	converge	sub19
0.025686	TRUE	diverge	sub19
0.037961	FALSE	diverge	sub19
0.028183	TRUE	no_overlap	sub19
0.028941	FALSE	no_overlap	sub19
0.035186	TRUE	full_overlap	sub20
0.030129	FALSE	full_overlap	sub20
0.042395	TRUE	converge	sub20
0.019158	FALSE	converge	sub20
0.058513	TRUE	diverge	sub20
0.016626	FALSE	diverge	sub20
0.049197	TRUE	no_overlap	sub20
0.027603	FALSE	no_overlap	sub20
0.04358	TRUE	full_overlap	sub21
0.033521	FALSE	full_overlap	sub21
0.01869	TRUE	converge	sub21
0.026898	FALSE	converge	sub21
0.039576	TRUE	diverge	sub21
0.020521	FALSE	diverge	sub21
0.025641	TRUE	no_overlap	sub21
0.033965	FALSE	no_overlap	sub21
-0.0015788	TRUE	full_overlap	sub22
0.0049656	FALSE	full_overlap	sub22
-0.00079641	TRUE	converge	sub22
0.019374	FALSE	converge	sub22
0.012561	TRUE	diverge	sub22
0.0096607	FALSE	diverge	sub22
0.0060319	TRUE	no_overlap	sub22
0.014353	FALSE	no_overlap	sub22
0.051411	TRUE	full_overlap	sub23
0.064928	FALSE	full_overlap	sub23
0.041183	TRUE	converge	sub23
0.032704	FALSE	converge	sub23
0.043287	TRUE	diverge	sub23
0.059094	FALSE	diverge	sub23
0.048724	TRUE	no_overlap	sub23
0.040908	FALSE	no_overlap	sub23
0.074561	TRUE	full_overlap	sub24
0.035739	FALSE	full_overlap	sub24
0.071238	TRUE	converge	sub24
0.044047	FALSE	converge	sub24
0.061187	TRUE	diverge	sub24
0.051627	FALSE	diverge	sub24
0.06071	TRUE	no_overlap	sub24
0.057156	FALSE	no_overlap	sub24
0.040493	TRUE	full_overlap	sub25
0.019082	FALSE	full_overlap	sub25
0.043695	TRUE	converge	sub25
0.019391	FALSE	converge	sub25
-0.019524	TRUE	diverge	sub25
0.036047	FALSE	diverge	sub25
0.0082547	TRUE	no_overlap	sub25
0.021652	FALSE	no_overlap	sub25
0.13729	TRUE	full_overlap	sub26
0.097214	FALSE	full_overlap	sub26
0.085052	TRUE	converge	sub26
0.07092	FALSE	converge	sub26
0.073769	TRUE	diverge	sub26
0.12025	FALSE	diverge	sub26
0.077498	TRUE	no_overlap	sub26
0.091663	FALSE	no_overlap	sub26
0.062174	TRUE	full_overlap	sub27
0.061007	FALSE	full_overlap	sub27
0.074684	TRUE	converge	sub27
0.056274	FALSE	converge	sub27
0.046579	TRUE	diverge	sub27
0.052984	FALSE	diverge	sub27
0.060896	TRUE	no_overlap	sub27
0.055089	FALSE	no_overlap	sub27
0.096081	TRUE	full_overlap	sub28
0.094043	FALSE	full_overlap	sub28
0.10227	TRUE	converge	sub28
0.079693	FALSE	converge	sub28
0.098251	TRUE	diverge	sub28
0.092968	FALSE	diverge	sub28
0.10161	TRUE	no_overlap	sub28
0.093645	FALSE	no_overlap	sub28
0.018671	TRUE	full_overlap	sub30
0.049964	FALSE	full_overlap	sub30
0.0067	TRUE	converge	sub30
0.0073418	FALSE	converge	sub30
0.01885	TRUE	diverge	sub30
-0.010295	FALSE	diverge	sub30
0.024094	TRUE	no_overlap	sub30
0.010092	FALSE	no_overlap	sub30

## Sheet: Figure S1D
Model Results
Sequence	PS
Same Sequence	1
Converging	-0.2691
Diverging	1
Diff. Start Diff. Goal	-0.2691

## Sheet: Figure S2B
Individual Data Points					Estimated Marginal Means
PS	same_context	move	subject		same_context	move	emmean	lower.CL	upper.CL
0.072785	TRUE	same_move	sub01		FALSE	no_move	0.0496282	0.0337792	0.0654771
0.065233	FALSE	same_move	sub01		TRUE	no_move	0.0492472	0.0333983	0.0650962
0.049708	TRUE	share_move	sub01		FALSE	same_move	0.0495843	0.0337353	0.0654333
0.071938	FALSE	share_move	sub01		TRUE	same_move	0.0588325	0.0429836	0.0746815
0.058496	TRUE	no_move	sub01		FALSE	share_move	0.0529521	0.0371031	0.068801
0.059687	FALSE	no_move	sub01		TRUE	share_move	0.0504239	0.034575	0.0662729
0.033775	TRUE	same_move	sub02
0.079968	FALSE	same_move	sub02
0.053628	TRUE	share_move	sub02
0.012624	FALSE	share_move	sub02
0.043016	TRUE	no_move	sub02
0.049807	FALSE	no_move	sub02
0.081122	TRUE	same_move	sub05
0.035467	FALSE	same_move	sub05
0.11828	TRUE	share_move	sub05
0.063416	FALSE	share_move	sub05
0.073422	TRUE	no_move	sub05
0.082329	FALSE	no_move	sub05
0.069006	TRUE	same_move	sub06
0.057923	FALSE	same_move	sub06
-0.0028188	TRUE	share_move	sub06
0.0187	FALSE	share_move	sub06
0.062038	TRUE	no_move	sub06
0.048343	FALSE	no_move	sub06
0.095839	TRUE	same_move	sub08
0.072242	FALSE	same_move	sub08
0.094682	TRUE	share_move	sub08
0.066311	FALSE	share_move	sub08
0.068479	TRUE	no_move	sub08
0.076722	FALSE	no_move	sub08
0.11714	TRUE	same_move	sub10
0.11729	FALSE	same_move	sub10
0.10125	TRUE	share_move	sub10
0.12132	FALSE	share_move	sub10
0.10987	TRUE	no_move	sub10
0.11211	FALSE	no_move	sub10
0.060736	TRUE	same_move	sub11
0.10003	FALSE	same_move	sub11
0.094103	TRUE	share_move	sub11
0.087826	FALSE	share_move	sub11
0.07869	TRUE	no_move	sub11
0.081001	FALSE	no_move	sub11
0.030907	TRUE	same_move	sub13
0.037177	FALSE	same_move	sub13
0.027163	TRUE	share_move	sub13
0.020166	FALSE	share_move	sub13
0.011338	TRUE	no_move	sub13
0.024866	FALSE	no_move	sub13
0.011081	TRUE	same_move	sub14
-0.021893	FALSE	same_move	sub14
0.044197	TRUE	share_move	sub14
-0.022208	FALSE	share_move	sub14
-0.0023539	TRUE	no_move	sub14
0.0035436	FALSE	no_move	sub14
0.025058	TRUE	same_move	sub15
0.012221	FALSE	same_move	sub15
0.01283	TRUE	share_move	sub15
0.0059704	FALSE	share_move	sub15
0.01312	TRUE	no_move	sub15
0.01374	FALSE	no_move	sub15
0.065903	TRUE	same_move	sub16
0.06272	FALSE	same_move	sub16
-0.0027645	TRUE	share_move	sub16
0.037771	FALSE	share_move	sub16
0.034114	TRUE	no_move	sub16
0.032172	FALSE	no_move	sub16
0.11935	TRUE	same_move	sub17
0.10881	FALSE	same_move	sub17
0.1065	TRUE	share_move	sub17
0.10248	FALSE	share_move	sub17
0.092488	TRUE	no_move	sub17
0.0928	FALSE	no_move	sub17
0.012578	TRUE	same_move	sub19
0.048761	FALSE	same_move	sub19
0.018573	TRUE	share_move	sub19
0.018821	FALSE	share_move	sub19
0.027537	TRUE	no_move	sub19
0.029986	FALSE	no_move	sub19
0.035186	TRUE	same_move	sub20
0.017675	FALSE	same_move	sub20
0.090184	TRUE	share_move	sub20
0.01397	FALSE	share_move	sub20
0.04706	TRUE	no_move	sub20
0.025913	FALSE	no_move	sub20
0.04358	TRUE	same_move	sub21
0.02592	FALSE	same_move	sub21
0.022788	TRUE	share_move	sub21
0.052877	FALSE	share_move	sub21
0.027242	TRUE	no_move	sub21
0.029497	FALSE	no_move	sub21
-0.0015788	TRUE	same_move	sub22
0.012483	FALSE	same_move	sub22
-0.0063533	TRUE	share_move	sub22
0.011956	FALSE	share_move	sub22
0.0067429	TRUE	no_move	sub22
0.013852	FALSE	no_move	sub22
0.051411	TRUE	same_move	sub23
0.047476	FALSE	same_move	sub23
0.04063	TRUE	share_move	sub23
0.063574	FALSE	share_move	sub23
0.046759	TRUE	no_move	sub23
0.042972	FALSE	no_move	sub23
0.074561	TRUE	same_move	sub24
0.048988	FALSE	same_move	sub24
0.081328	TRUE	share_move	sub24
0.06711	FALSE	share_move	sub24
0.061592	TRUE	no_move	sub24
0.05163	FALSE	no_move	sub24
0.040493	TRUE	same_move	sub25
-0.017143	FALSE	same_move	sub25
-0.011783	TRUE	share_move	sub25
0.072106	FALSE	share_move	sub25
0.010795	TRUE	no_move	sub25
0.024078	FALSE	no_move	sub25
0.13729	TRUE	same_move	sub26
0.10306	FALSE	same_move	sub26
0.0959	TRUE	share_move	sub26
0.11379	FALSE	share_move	sub26
0.077074	TRUE	no_move	sub26
0.091209	FALSE	no_move	sub26
0.062174	TRUE	same_move	sub27
0.050146	FALSE	same_move	sub27
0.056033	TRUE	share_move	sub27
0.08111	FALSE	share_move	sub27
0.061089	TRUE	no_move	sub27
0.054281	FALSE	no_move	sub27
0.096081	TRUE	same_move	sub28
0.092401	FALSE	same_move	sub28
0.10101	TRUE	share_move	sub28
0.079187	FALSE	share_move	sub28
0.10111	TRUE	no_move	sub28
0.091986	FALSE	no_move	sub28
0.018671	TRUE	same_move	sub30
-0.016516	FALSE	same_move	sub30
-0.025317	TRUE	share_move	sub30
0.057082	FALSE	share_move	sub30
0.022968	TRUE	no_move	sub30
0.0089237	FALSE	no_move	sub30

## Sheet: Figure S2D
Individual Data Points					Estimated Marginal Means
PS	same_context	move	subject		same_context	move	emmean	lower.CL	upper.CL
0.17965	TRUE	same_move	sub01		FALSE	no_move	0.153881	0.101903	0.205858
0.12901	FALSE	same_move	sub01		TRUE	no_move	0.152425	0.100448	0.204402
0.10087	TRUE	share_move	sub01		FALSE	same_move	0.173785	0.121808	0.225762
0.18059	FALSE	share_move	sub01		TRUE	same_move	0.181106	0.129129	0.233083
0.13745	TRUE	no_move	sub01		FALSE	share_move	0.16366	0.111683	0.215637
0.14578	FALSE	no_move	sub01		TRUE	share_move	0.161556	0.109579	0.213533
0.18736	TRUE	same_move	sub02
0.18259	FALSE	same_move	sub02
0.18158	TRUE	share_move	sub02
0.2545	FALSE	share_move	sub02
0.1751	TRUE	no_move	sub02
0.20173	FALSE	no_move	sub02
0.17005	TRUE	same_move	sub05
0.16575	FALSE	same_move	sub05
0.10765	TRUE	share_move	sub05
0.024454	FALSE	share_move	sub05
0.12031	TRUE	no_move	sub05
0.12379	FALSE	no_move	sub05
0.094274	TRUE	same_move	sub06
0.11588	FALSE	same_move	sub06
0.035153	TRUE	share_move	sub06
0.077794	FALSE	share_move	sub06
0.079592	TRUE	no_move	sub06
0.087593	FALSE	no_move	sub06
0.12763	TRUE	same_move	sub08
0.11995	FALSE	same_move	sub08
0.11022	TRUE	share_move	sub08
0.1462	FALSE	share_move	sub08
0.11553	TRUE	no_move	sub08
0.10495	FALSE	no_move	sub08
0.26527	TRUE	same_move	sub10
0.2438	FALSE	same_move	sub10
0.19157	TRUE	share_move	sub10
0.19758	FALSE	share_move	sub10
0.21627	TRUE	no_move	sub10
0.21341	FALSE	no_move	sub10
0.35844	TRUE	same_move	sub11
0.31096	FALSE	same_move	sub11
0.34766	TRUE	share_move	sub11
0.33007	FALSE	share_move	sub11
0.3535	TRUE	no_move	sub11
0.32282	FALSE	no_move	sub11
0.071147	TRUE	same_move	sub13
0.064099	FALSE	same_move	sub13
0.10898	TRUE	share_move	sub13
0.042371	FALSE	share_move	sub13
0.047269	TRUE	no_move	sub13
0.046813	FALSE	no_move	sub13
0.028769	TRUE	same_move	sub14
0.013332	FALSE	same_move	sub14
0.072355	TRUE	share_move	sub14
-2.66e-05	FALSE	share_move	sub14
0.021548	TRUE	no_move	sub14
0.04469	FALSE	no_move	sub14
0.12706	TRUE	same_move	sub15
0.079144	FALSE	same_move	sub15
0.086975	TRUE	share_move	sub15
0.060433	FALSE	share_move	sub15
0.096042	TRUE	no_move	sub15
0.080989	FALSE	no_move	sub15
0.090096	TRUE	same_move	sub16
0.11319	FALSE	same_move	sub16
0.06087	TRUE	share_move	sub16
0.05058	FALSE	share_move	sub16
0.081057	TRUE	no_move	sub16
0.065293	FALSE	no_move	sub16
0.40955	TRUE	same_move	sub17
0.42586	FALSE	same_move	sub17
0.37469	TRUE	share_move	sub17
0.40673	FALSE	share_move	sub17
0.38141	TRUE	no_move	sub17
0.3944	FALSE	no_move	sub17
0.064123	TRUE	same_move	sub19
0.075722	FALSE	same_move	sub19
0.051258	TRUE	share_move	sub19
0.015231	FALSE	share_move	sub19
0.052395	TRUE	no_move	sub19
0.066755	FALSE	no_move	sub19
0.16484	TRUE	same_move	sub20
0.19301	FALSE	same_move	sub20
0.11684	TRUE	share_move	sub20
0.077745	FALSE	share_move	sub20
0.14621	TRUE	no_move	sub20
0.14889	FALSE	no_move	sub20
0.22919	TRUE	same_move	sub21
0.19493	FALSE	same_move	sub21
0.17303	TRUE	share_move	sub21
0.16228	FALSE	share_move	sub21
0.14189	TRUE	no_move	sub21
0.14286	FALSE	no_move	sub21
0.11722	TRUE	same_move	sub22
0.021148	FALSE	same_move	sub22
0.053389	TRUE	share_move	sub22
0.05254	FALSE	share_move	sub22
0.031727	TRUE	no_move	sub22
0.045313	FALSE	no_move	sub22
0.33784	TRUE	same_move	sub23
0.3096	FALSE	same_move	sub23
0.35379	TRUE	share_move	sub23
0.42316	FALSE	share_move	sub23
0.29322	TRUE	no_move	sub23
0.2829	FALSE	no_move	sub23
0.25924	TRUE	same_move	sub24
0.30973	FALSE	same_move	sub24
0.34773	TRUE	share_move	sub24
0.34006	FALSE	share_move	sub24
0.21576	TRUE	no_move	sub24
0.2276	FALSE	no_move	sub24
0.12694	TRUE	same_move	sub25
0.11706	FALSE	same_move	sub25
0.14442	TRUE	share_move	sub25
0.17351	FALSE	share_move	sub25
0.088208	TRUE	no_move	sub25
0.096869	FALSE	no_move	sub25
0.42792	TRUE	same_move	sub26
0.41338	FALSE	same_move	sub26
0.4537	TRUE	share_move	sub26
0.43989	FALSE	share_move	sub26
0.38731	TRUE	no_move	sub26
0.37763	FALSE	no_move	sub26
0.24553	TRUE	same_move	sub27
0.22285	FALSE	same_move	sub27
0.23985	TRUE	share_move	sub27
0.21284	FALSE	share_move	sub27
0.21225	TRUE	no_move	sub27
0.18174	FALSE	no_move	sub27
0.057498	TRUE	same_move	sub28
0.11	FALSE	same_move	sub28
0.029207	TRUE	share_move	sub28
0.027278	FALSE	share_move	sub28
0.04859	TRUE	no_move	sub28
0.071682	FALSE	no_move	sub28
0.025804	TRUE	same_move	sub30
0.066062	FALSE	same_move	sub30
-0.025997	TRUE	share_move	sub30
0.068364	FALSE	share_move	sub30
0.063134	TRUE	no_move	sub30
0.064755	FALSE	no_move	sub30

## Sheet: Figure S2F
Individual Data Points					Estimated Marginal Means
PS	same_context	overlap	subject		overlap	same_context	emmean	lower.CL	upper.CL
0.56701	TRUE	full_overlap	sub01		converge	FALSE	0.38599	0.32904	0.442941
0.57224	FALSE	full_overlap	sub01		diverge	FALSE	0.389277	0.332326	0.446227
0.51384	TRUE	converge	sub01		full_overlap	FALSE	0.410877	0.353926	0.467827
0.52368	FALSE	converge	sub01		no_overlap	FALSE	0.377328	0.320378	0.434278
0.54283	TRUE	diverge	sub01		converge	TRUE	0.385213	0.328262	0.442163
0.53131	FALSE	diverge	sub01		diverge	TRUE	0.38566	0.328709	0.44261
0.51393	TRUE	no_overlap	sub01		full_overlap	TRUE	0.412927	0.355976	0.469877
0.52606	FALSE	no_overlap	sub01		no_overlap	TRUE	0.377501	0.320551	0.434451
0.34167	TRUE	full_overlap	sub02
0.33816	FALSE	full_overlap	sub02
0.31313	TRUE	converge	sub02
0.32551	FALSE	converge	sub02
0.31573	TRUE	diverge	sub02
0.32271	FALSE	diverge	sub02
0.30318	TRUE	no_overlap	sub02
0.31365	FALSE	no_overlap	sub02
0.41605	TRUE	full_overlap	sub05
0.40259	FALSE	full_overlap	sub05
0.33403	TRUE	converge	sub05
0.379	FALSE	converge	sub05
0.36628	TRUE	diverge	sub05
0.37187	FALSE	diverge	sub05
0.36449	TRUE	no_overlap	sub05
0.35457	FALSE	no_overlap	sub05
0.28881	TRUE	full_overlap	sub06
0.32809	FALSE	full_overlap	sub06
0.26216	TRUE	converge	sub06
0.2625	FALSE	converge	sub06
0.23329	TRUE	diverge	sub06
0.25437	FALSE	diverge	sub06
0.2355	TRUE	no_overlap	sub06
0.24121	FALSE	no_overlap	sub06
0.50024	TRUE	full_overlap	sub08
0.46458	FALSE	full_overlap	sub08
0.48865	TRUE	converge	sub08
0.47648	FALSE	converge	sub08
0.47081	TRUE	diverge	sub08
0.47298	FALSE	diverge	sub08
0.46483	TRUE	no_overlap	sub08
0.4681	FALSE	no_overlap	sub08
0.39488	TRUE	full_overlap	sub10
0.3962	FALSE	full_overlap	sub10
0.34939	TRUE	converge	sub10
0.34024	FALSE	converge	sub10
0.37583	TRUE	diverge	sub10
0.39621	FALSE	diverge	sub10
0.34306	TRUE	no_overlap	sub10
0.34385	FALSE	no_overlap	sub10
0.65128	TRUE	full_overlap	sub11
0.61806	FALSE	full_overlap	sub11
0.60587	TRUE	converge	sub11
0.59921	FALSE	converge	sub11
0.60395	TRUE	diverge	sub11
0.6057	FALSE	diverge	sub11
0.5984	TRUE	no_overlap	sub11
0.60229	FALSE	no_overlap	sub11
0.36585	TRUE	full_overlap	sub13
0.34186	FALSE	full_overlap	sub13
0.33589	TRUE	converge	sub13
0.34654	FALSE	converge	sub13
0.31892	TRUE	diverge	sub13
0.37207	FALSE	diverge	sub13
0.3362	TRUE	no_overlap	sub13
0.34073	FALSE	no_overlap	sub13
0.13838	TRUE	full_overlap	sub14
0.12503	FALSE	full_overlap	sub14
0.12739	TRUE	converge	sub14
0.13496	FALSE	converge	sub14
0.1358	TRUE	diverge	sub14
0.15353	FALSE	diverge	sub14
0.14473	TRUE	no_overlap	sub14
0.13903	FALSE	no_overlap	sub14
0.38982	TRUE	full_overlap	sub15
0.35995	FALSE	full_overlap	sub15
0.34299	TRUE	converge	sub15
0.35009	FALSE	converge	sub15
0.37963	TRUE	diverge	sub15
0.37436	FALSE	diverge	sub15
0.35169	TRUE	no_overlap	sub15
0.3485	FALSE	no_overlap	sub15
0.32928	TRUE	full_overlap	sub16
0.32078	FALSE	full_overlap	sub16
0.32425	TRUE	converge	sub16
0.30314	FALSE	converge	sub16
0.29031	TRUE	diverge	sub16
0.26314	FALSE	diverge	sub16
0.28306	TRUE	no_overlap	sub16
0.27234	FALSE	no_overlap	sub16
0.61418	TRUE	full_overlap	sub17
0.60408	FALSE	full_overlap	sub17
0.58226	TRUE	converge	sub17
0.57737	FALSE	converge	sub17
0.58796	TRUE	diverge	sub17
0.5911	FALSE	diverge	sub17
0.56597	TRUE	no_overlap	sub17
0.56292	FALSE	no_overlap	sub17
0.37884	TRUE	full_overlap	sub19
0.3304	FALSE	full_overlap	sub19
0.33251	TRUE	converge	sub19
0.36857	FALSE	converge	sub19
0.35197	TRUE	diverge	sub19
0.33201	FALSE	diverge	sub19
0.34236	TRUE	no_overlap	sub19
0.35049	FALSE	no_overlap	sub19
0.62789	TRUE	full_overlap	sub20
0.60227	FALSE	full_overlap	sub20
0.60784	TRUE	converge	sub20
0.61538	FALSE	converge	sub20
0.61329	TRUE	diverge	sub20
0.60349	FALSE	diverge	sub20
0.60554	TRUE	no_overlap	sub20
0.59775	FALSE	no_overlap	sub20
0.27645	TRUE	full_overlap	sub21
0.22819	FALSE	full_overlap	sub21
0.21099	TRUE	converge	sub21
0.2228	FALSE	converge	sub21
0.20398	TRUE	diverge	sub21
0.21104	FALSE	diverge	sub21
0.22286	TRUE	no_overlap	sub21
0.21576	FALSE	no_overlap	sub21
0.21246	TRUE	full_overlap	sub22
0.19083	FALSE	full_overlap	sub22
0.16511	TRUE	converge	sub22
0.15424	FALSE	converge	sub22
0.14328	TRUE	diverge	sub22
0.17206	FALSE	diverge	sub22
0.172	TRUE	no_overlap	sub22
0.16703	FALSE	no_overlap	sub22
0.38601	TRUE	full_overlap	sub23
0.44906	FALSE	full_overlap	sub23
0.38589	TRUE	converge	sub23
0.40682	FALSE	converge	sub23
0.39776	TRUE	diverge	sub23
0.38972	FALSE	diverge	sub23
0.39293	TRUE	no_overlap	sub23
0.38545	FALSE	no_overlap	sub23
0.43952	TRUE	full_overlap	sub24
0.45951	FALSE	full_overlap	sub24
0.44303	TRUE	converge	sub24
0.44347	FALSE	converge	sub24
0.42654	TRUE	diverge	sub24
0.43475	FALSE	diverge	sub24
0.4252	TRUE	no_overlap	sub24
0.42744	FALSE	no_overlap	sub24
0.26998	TRUE	full_overlap	sub25
0.29812	FALSE	full_overlap	sub25
0.27684	TRUE	converge	sub25
0.24574	FALSE	converge	sub25
0.26897	TRUE	diverge	sub25
0.26366	FALSE	diverge	sub25
0.25613	TRUE	no_overlap	sub25
0.25736	FALSE	no_overlap	sub25
0.48249	TRUE	full_overlap	sub26
0.49617	FALSE	full_overlap	sub26
0.45417	TRUE	converge	sub26
0.43656	FALSE	converge	sub26
0.43085	TRUE	diverge	sub26
0.43485	FALSE	diverge	sub26
0.39658	TRUE	no_overlap	sub26
0.39399	FALSE	no_overlap	sub26
0.496	TRUE	full_overlap	sub27
0.49994	FALSE	full_overlap	sub27
0.4975	TRUE	converge	sub27
0.45626	FALSE	converge	sub27
0.47514	TRUE	diverge	sub27
0.46167	FALSE	diverge	sub27
0.46959	TRUE	no_overlap	sub27
0.45328	FALSE	no_overlap	sub27
0.50506	TRUE	full_overlap	sub28
0.5516	FALSE	full_overlap	sub28
0.4772	TRUE	converge	sub28
0.46897	FALSE	converge	sub28
0.49024	TRUE	diverge	sub28
0.51809	FALSE	diverge	sub28
0.46501	TRUE	no_overlap	sub28
0.47337	FALSE	no_overlap	sub28
0.42516	TRUE	full_overlap	sub30
0.47245	FALSE	full_overlap	sub30
0.42896	TRUE	converge	sub30
0.44025	FALSE	converge	sub30
0.44681	TRUE	diverge	sub30
0.42267	FALSE	diverge	sub30
0.42928	TRUE	no_overlap	sub30
0.44337	FALSE	no_overlap	sub30

## Sheet: Figure S7
Individual Data Points
PS	subject
0.0111	{'sub01'}
0.005	{'sub02'}
0.0109	{'sub03'}
0.0096	{'sub04'}
0.0118	{'sub05'}
0.0161	{'sub06'}
0.0055	{'sub07'}
0.0077	{'sub08'}
0.0122	{'sub09'}
0.0001	{'sub10'}
0.0107	{'sub11'}
0.0006	{'sub12'}
0.0023	{'sub13'}
-0.0157	{'sub14'}
0.033	{'sub15'}
0.0046	{'sub16'}
-0.0016	{'sub17'}
-0.0109	{'sub18'}
0.0425	{'sub19'}
0.0102	{'sub20'}
0.0001	{'sub21'}
0.0116	{'sub22'}
0.0086	{'sub23'}

## Sheet: Figure S8
Individual Data Points					Estimated Marginal Means
PS	same_context	overlap	subject		overlap	same_context	emmean	lower.CL	upper.CL
0.072042	TRUE	full_overlap	sub01		converge	FALSE	0.0340478	0.0169349	0.0511608
0.099194	FALSE	full_overlap	sub01		diverge	FALSE	0.0422678	0.0251548	0.0593807
0.050692	TRUE	converge	sub01		full_overlap	FALSE	0.0475117	0.0303987	0.0646246
0.051277	FALSE	converge	sub01		no_overlap	FALSE	0.0374937	0.0203808	0.0546067
0.041748	TRUE	diverge	sub01		converge	TRUE	0.0376969	0.020584	0.0548099
0.053151	FALSE	diverge	sub01		diverge	TRUE	0.042434	0.0253211	0.059547
0.028458	TRUE	no_overlap	sub01		full_overlap	TRUE	0.0449494	0.0278365	0.0620624
0.041795	FALSE	no_overlap	sub01		no_overlap	TRUE	0.0390747	0.0219617	0.0561876
0.010157	TRUE	full_overlap	sub02
0.018506	FALSE	full_overlap	sub02
0.02771	TRUE	converge	sub02
0.031509	FALSE	converge	sub02
0.080553	TRUE	diverge	sub02
0.01101	FALSE	diverge	sub02
0.029301	TRUE	no_overlap	sub02
0.017433	FALSE	no_overlap	sub02
0.00071634	TRUE	full_overlap	sub05
0.032406	FALSE	full_overlap	sub05
0.010728	TRUE	converge	sub05
0.010949	FALSE	converge	sub05
0.01455	TRUE	diverge	sub05
0.022916	FALSE	diverge	sub05
0.017398	TRUE	no_overlap	sub05
0.01419	FALSE	no_overlap	sub05
0.052775	TRUE	full_overlap	sub06
0.059802	FALSE	full_overlap	sub06
0.059515	TRUE	converge	sub06
0.067169	FALSE	converge	sub06
0.067359	TRUE	diverge	sub06
0.043132	FALSE	diverge	sub06
0.051823	TRUE	no_overlap	sub06
0.039799	FALSE	no_overlap	sub06
-0.032836	TRUE	full_overlap	sub08
0.012277	FALSE	full_overlap	sub08
0.010766	TRUE	converge	sub08
0.016979	FALSE	converge	sub08
0.015003	TRUE	diverge	sub08
0.017359	FALSE	diverge	sub08
0.0057755	TRUE	no_overlap	sub08
0.018287	FALSE	no_overlap	sub08
0.10769	TRUE	full_overlap	sub10
0.14289	FALSE	full_overlap	sub10
0.10595	TRUE	converge	sub10
0.10825	FALSE	converge	sub10
0.097654	TRUE	diverge	sub10
0.11551	FALSE	diverge	sub10
0.10695	TRUE	no_overlap	sub10
0.11712	FALSE	no_overlap	sub10
0.08357	TRUE	full_overlap	sub11
0.097904	FALSE	full_overlap	sub11
0.076017	TRUE	converge	sub11
0.082407	FALSE	converge	sub11
0.070566	TRUE	diverge	sub11
0.070263	FALSE	diverge	sub11
0.070019	TRUE	no_overlap	sub11
0.076649	FALSE	no_overlap	sub11
0.0062117	TRUE	full_overlap	sub13
0.0066046	FALSE	full_overlap	sub13
0.020138	TRUE	converge	sub13
-0.0015522	FALSE	converge	sub13
0.0014955	TRUE	diverge	sub13
0.014534	FALSE	diverge	sub13
0.024417	TRUE	no_overlap	sub13
0.011053	FALSE	no_overlap	sub13
0.047858	TRUE	full_overlap	sub14
-0.030425	FALSE	full_overlap	sub14
0.024334	TRUE	converge	sub14
0.021728	FALSE	converge	sub14
0.045805	TRUE	diverge	sub14
0.002891	FALSE	diverge	sub14
0.0088757	TRUE	no_overlap	sub14
0.011698	FALSE	no_overlap	sub14
0.15068	TRUE	full_overlap	sub15
0.036878	FALSE	full_overlap	sub15
0.06375	TRUE	converge	sub15
0.057114	FALSE	converge	sub15
0.058354	TRUE	diverge	sub15
0.12152	FALSE	diverge	sub15
0.070072	TRUE	no_overlap	sub15
0.041366	FALSE	no_overlap	sub15
0.022495	TRUE	full_overlap	sub16
0.081689	FALSE	full_overlap	sub16
0.017345	TRUE	converge	sub16
0.037631	FALSE	converge	sub16
0.019827	TRUE	diverge	sub16
0.042841	FALSE	diverge	sub16
0.030505	TRUE	no_overlap	sub16
0.036583	FALSE	no_overlap	sub16
0.066627	TRUE	full_overlap	sub17
0.054328	FALSE	full_overlap	sub17
0.0099906	TRUE	converge	sub17
0.060268	FALSE	converge	sub17
0.053947	TRUE	diverge	sub17
0.028756	FALSE	diverge	sub17
0.02501	TRUE	no_overlap	sub17
0.035046	FALSE	no_overlap	sub17
0.048082	TRUE	full_overlap	sub19
0.046798	FALSE	full_overlap	sub19
0.043524	TRUE	converge	sub19
0.031788	FALSE	converge	sub19
0.041441	TRUE	diverge	sub19
0.035148	FALSE	diverge	sub19
0.022264	TRUE	no_overlap	sub19
0.019143	FALSE	no_overlap	sub19
0.028368	TRUE	full_overlap	sub20
0.054894	FALSE	full_overlap	sub20
0.024986	TRUE	converge	sub20
0.045738	FALSE	converge	sub20
0.058501	TRUE	diverge	sub20
0.056722	FALSE	diverge	sub20
0.046609	TRUE	no_overlap	sub20
0.052447	FALSE	no_overlap	sub20
0.031586	TRUE	full_overlap	sub21
0.018527	FALSE	full_overlap	sub21
-0.047531	TRUE	converge	sub21
0.023906	FALSE	converge	sub21
-0.0061161	TRUE	diverge	sub21
0.023813	FALSE	diverge	sub21
0.021175	TRUE	no_overlap	sub21
-0.0010278	FALSE	no_overlap	sub21
-0.011592	TRUE	full_overlap	sub22
-0.00095617	FALSE	full_overlap	sub22
-0.023607	TRUE	converge	sub22
0.0096213	FALSE	converge	sub22
-0.0013378	TRUE	diverge	sub22
-0.0081185	FALSE	diverge	sub22
0.0019956	TRUE	no_overlap	sub22
-0.0032376	FALSE	no_overlap	sub22
0.019935	TRUE	full_overlap	sub23
0.030321	FALSE	full_overlap	sub23
0.0016081	TRUE	converge	sub23
-0.017064	FALSE	converge	sub23
0.026774	TRUE	diverge	sub23
0.028861	FALSE	diverge	sub23
0.046574	TRUE	no_overlap	sub23
0.014163	FALSE	no_overlap	sub23
0.030318	TRUE	full_overlap	sub24
0.057578	FALSE	full_overlap	sub24
0.087758	TRUE	converge	sub24
0.069649	FALSE	converge	sub24
0.082903	TRUE	diverge	sub24
0.038418	FALSE	diverge	sub24
0.06462	TRUE	no_overlap	sub24
0.07926	FALSE	no_overlap	sub24
0.016547	TRUE	full_overlap	sub25
-0.023353	FALSE	full_overlap	sub25
0.023011	TRUE	converge	sub25
-0.089296	FALSE	converge	sub25
-0.014764	TRUE	diverge	sub25
0.024197	FALSE	diverge	sub25
0.0040226	TRUE	no_overlap	sub25
0.0082122	FALSE	no_overlap	sub25
0.030915	TRUE	full_overlap	sub26
0.029095	FALSE	full_overlap	sub26
0.01727	TRUE	converge	sub26
0.020201	FALSE	converge	sub26
0.028228	TRUE	diverge	sub26
0.058129	FALSE	diverge	sub26
0.0061987	TRUE	no_overlap	sub26
0.016038	FALSE	no_overlap	sub26
0.061288	TRUE	full_overlap	sub27
0.10057	FALSE	full_overlap	sub27
0.077883	TRUE	converge	sub27
0.062403	FALSE	converge	sub27
0.061366	TRUE	diverge	sub27
0.065331	FALSE	diverge	sub27
0.092539	TRUE	no_overlap	sub27
0.079266	FALSE	no_overlap	sub27
0.15838	TRUE	full_overlap	sub28
0.10656	FALSE	full_overlap	sub28
0.1831	TRUE	converge	sub28
0.069881	FALSE	converge	sub28
0.12867	TRUE	diverge	sub28
0.13033	FALSE	diverge	sub28
0.10643	TRUE	no_overlap	sub28
0.12702	FALSE	no_overlap	sub28
0.032024	TRUE	full_overlap	sub30
0.060681	FALSE	full_overlap	sub30
0.0020916	TRUE	converge	sub30
0.012544	FALSE	converge	sub30
0.0034556	TRUE	diverge	sub30
-0.024555	FALSE	diverge	sub30
0.017685	TRUE	no_overlap	sub30
0.010053	FALSE	no_overlap	sub30

## Sheet: Figure S10C
Individual Data Points
1.3618
1.6666
1.744
1.7911
1.8348
1.8684
1.8995
1.9254
1.9855
1.9905
2.0322
2.0856
2.1245
2.1738
2.2102
2.2167
2.2567
2.3178
2.3078
2.28
2.5388
2.3966
2.2016
2.1203
2.0127
1.9708
1.9734
2.0636
1.9909
1.9357
1.9017
1.9007
1.861
1.8454
1.8162
1.8195
1.7881
1.8091
1.7938
1.7736
1.7797
1.7582
1.7558
1.7436
1.7562
1.721
1.7009
1.6145
1.3123
9.3887
10.2001
10.4873
10.8664
11.1578
11.3192
11.5069
11.3392
11.3382
11.5753
11.7243
11.926
11.8835
11.7365
11.9616
12.1443
12.2226
12.3184
12.2545
12.2393
12.3528
12.3223
12.1916
9.9022
9.1123
8.7118
8.3526
6.3864
4.423
3.8665
3.6437
3.2558
3.0689
2.9994
2.8328
2.8402
2.7593
2.6878
2.5672
2.5096
2.3726
2.305
2.1706
2.2007
2.0508
2.0117
1.9282
1.8197
1.434
7.843
1.5044
2.422
2.38
1.5997
8.7962
3.0939
1.5758
1.6609
1.5606
1.4832
3.3858
1.1705
